# Supplementary material for: Preoperative 5-Factor Frailty Index and Clavien–Dindo Grade ≥ II Complications Following Open Radical Nephrectomy: A Prospective Single-Center Cohort Study
Source: Healthcare (Basel). 2026 Jun 28;14(13):1886. doi: 10.3390/healthcare14131886 (PMC13361096; doi:10.3390/healthcare14131886)
Supplement: Supplementary file 1 [file healthcare-14-01886-s001.zip]

Archive with 1 entries (1 files):
- healthcare-4329069-supplementary.pdf
